# Supplementary material for: Divergent Effects of Glycemic Control and Bariatric Surgery on Circulating Concentrations of TMAO in Newly Diagnosed T2D Patients and Morbidly Obese
Source: Diagnostics (Basel). 2022 Nov 14;12(11):2783. doi: 10.3390/diagnostics12112783 (PMC9689652; doi:10.3390/diagnostics12112783)
Supplement: Supplementary file 1 [file diagnostics-12-02783-s001.zip]

Archive with 1 entries (1 files):
- diagnostics-1959583-supplementary.pdf
